# Supplementary material for: Soil Seed Bank of the Alpine Endemic Carnation, Dianthus pavonius Tausch (Piedmont, Italy), a Useful Model for the Study of Host–Pathogen Dynamics
Source: Plants (Basel). 2024 Aug 30;13(17):2432. doi: 10.3390/plants13172432 (PMC11397626; doi:10.3390/plants13172432)
Supplement: Supplementary file 1 [file plants-13-02432-s001.zip]

Archive with 2 entries (2 files):
- Figure S1.pptx
- File S1.xlsx
