# Supplementary material for: Soil Seed Bank of the Alpine Endemic Carnation, Dianthus pavonius Tausch (Piedmont, Italy), a Useful Model for the Study of Host–Pathogen Dynamics
Source: Plants (Basel). 2024 Aug 30;13(17):2432. doi: 10.3390/plants13172432 (PMC11397626; doi:10.3390/plants13172432)
Supplement: Supplementary file 1 [file plants-13-02432-s001.zip › File S1.xlsx]

## Sheet: data 3 years buried seeds
Title: Soil seed bank of the alpine endemic carnation, Dianthus pavonius Tausch (Piedmont, Italy), a useful model for the study of host-pathogen dynamics
Authors: Valentina Carasso, Emily L. Bruns, Janis Antonovics, Michael E. Hood
These data refer to the main experiment in the Alpine area, run in 4 natural plots (A-D) + 1 artificial one. Data were collected along 3 years.
DATA FROM YEAR 1
		Number of recovered seeds		state of intact seeds (n.)
Plot name	Original seeds/ replicate/ plot	Germinated seeds	intact seeds	viable	moldy	Total recovered seeds/ replicate	Total recovered seeds/ plot
A	25	18	7	1	3	25
A	25	20	4	3	0	24
A	25	3	22	18	2	25
A	25	4	21	13	4	25	99
B	25	6	19	16	0	25
B	25	8	17	17	0	25
B	25	21	2	0	0	23
B	25	8	17	14	2	25	98
C	25	3	22	16	0	25
C	25	5	18	16	0	23
C	25	9	16	1	0	25
C	25	17	8	2	0	25	98
D	25	2	21	12	2	23
D	25	20	5	1	0	25
D	25	18	6	0	0	24
D	25	2	23	4	1	25	97
Art. plot	25	20	2	1	0	22
Art. plot	25	21	4	1	0	25
Art. plot	25	24	1	0	0	25
Art. plot	25	20	2	0	1	22	94
DATA FROM YEAR 2
		Number of recovered seeds		state of intact seeds (n.)
Plot name	Original seeds/ replicate/ plot	Germinated seeds	intact seeds	viable	moldy	Total recovered seeds/ replicate	Total recovered seeds/ plot
A	25	10	15	0	9	25
A	25	15	10	0	8	25
A	25	15	10	0	6	25
A	25	25	0	0	0	25	100
B	25	16	9	0	8	25
B	25	25	0	0	0	25
B	25	18	7	0	7	25
B	25	11	14	0	14	25	100
C	25	20	3	0	0	23
C	25	19	6	0	6	25
C*	25	24	1	0	0	25	73
D	25	23	1	1	0	24
D	25	24	1	1	0	25
D	25	23	1	1	0	24
D	25	22	3	0	0	25	98
Art. plot	25	23	0	0	0	23
Art. plot	25	25	0	0	0	25
Art. plot	25	25	0	0	0	25
Art. plot	25	22	3	3	0	25	98
C*: the original number of seed replicates was 4, but in 2nd year only 3 replicates were found.
DATA FROM YEAR 3
		Number of recovered seeds		state of intact seeds (n.)
Plot name	Original seeds/ replicate/ plot	Germinated seeds	intact seeds	viable	moldy	Total recovered seeds/ replicate	Total recovered seeds/ plot
A	25	21	4	2	2	25
A	25	17	8	6	2	25
A	25	25	0	0	0	25
A	25	20	3	2	1	23	98
B	25	24	1	0	0	25
B	25	23	2	0	2	25
B	25	20	5	0	5	25
B	25	15	10	4	6	25	100
C	25	23	1	1	0	24
C	25	15	10	4	6	25
C*	25	21	4	0	4	25	74
D	25	23	0	0	0	23
D	25	25	0	0	0	25
D	25	25	0	0	0	25
D	25	24	1	1	0	25	98
Art. plot	25	25	0	0	0	25
Art. plot	25	24	1	1	0	25
Art. plot*	25	25	0	0	0	25	75
C*: the original number of seed replicates was 4, but in 2nd year only 3 replicates were found.
Art. plot*: the original number of seed replicates was 4, but in 3th year only 3 replicates were found.
